# Supplementary material for: Relative telomere length in dairy calves and dams undergoing two different methods of weaning and separation after three months of contact
Source: PLoS One. 2025 Mar 17;20(3):e0319156. doi: 10.1371/journal.pone.0319156 (PMC11913301; doi:10.1371/journal.pone.0319156)
Supplement: S1 Data — (CSV) [file pone.0319156.s007.csv]

animal	treatment	Tsbefore	Tsafter	vocalisation	herd	Treatment.rough	search.perc	tmr.min.6h	loc.play	total.play	hobo.loc.play	lying.perc	standing.perc	lying.bouts.no	doa	weekly.gain	daily.gain.korr	brush.use	hl.ratio
44310	2step	1.21399778	0.894497777	4.1	horned	NF	0.698080279	35.7	0.266666667	0.633333333	24	62.61578947	37.38421053	11.31578947	293.8333333	1.833333333	0.283333333	1.098913043	0.374636761
44311	gradual	1.081979013	1.511148055	4.416666667	horned	GR	3.739837398	17.23333333	0	0.2	19.66666667	61.05833333	38.94166667	11.5	192.2	4.5	0.643333333	1.198636364	0.317058897
44313	gradual	1.255613504	1.600150213	8.677777778	polled	GR	7.081128748	19.4	0.781481481	1.993333333	13.66666667	66.47619048	33.52857143	18.23809524	288.6666667	9	1.283333333	0.58	0.554839901
44314	2step	1.374135589	1.208490006	3.116666667	horned	NF	1.083870473	41.13333333	0.140350877	2.085964912		57.6952381	42.3047619	10.80952381	195.1666667	-0.666666667	-0.096666667	1.156222222	0.257624353
44316	2step	1.112184639	0.883359331	2.15	polled	NF	0.531914894	39.06666667	0.066666667	0.15		65.86428571	34.14285714	13.5	197.1666667	-0.166666667	-0.023333333	0.596	0.294741864
44317	2step	0.867405587	0.654741435	0.866666667	horned	NF	0.471647877	18.2	0	0.166666667		64.19047619	35.81428571	13.23809524	254.8333333	-1	-0.143333333	1.774864865	0.807723191
44318	2step	1.112755525	0.354227187	2.8	polled	NF	3.050954681	29.96666667	0.220272905	0.496666667	13.33333333	61.23333333	38.77142857	11.28571429	231.8333333	3.166666667	0.466666667	1.582702703	0.370903801
44319	gradual	1.399284903	0.827142736	3.805555556	polled	GR	3.394773351	17.53333333	0.531481481	0.951666667		60.96666667	39.04285714	15.66666667	399	4.333333333	0.643333333	0.496428571	0.30159596
44320	gradual	1.307696633	1.153008697	3.645454545	horned	GR	7.493579866	13.73333333	0.1	3.315151515	19.5	63.00952381	36.99047619	16.38095238	348.6666667	5.166666667	0.833333333	1.421219512	0.365918087
44321	2step	1.838369087	1.626665146	0.966666667	polled	NF	1.274725275	44.63333333	0.05	0.493333333	6	56.18095238	43.82380952	10.71428571	185	1.166666667	0.166666667	0.894358974	0.336279011
44323	gradual	1.482597186	1.046852799	18.9	polled	GR	23.11556024	7.5	1.2	1.4	32.5	65.39047619	34.60952381	18.19047619	361	4.166666667	0.723333333	1.318378378	0.807970513
44324	2step	1.50503686	1.160148458	0.5	horned	NF	0	36.95	0	0.28	27.33333333	64.86190476	35.14761905	11.23809524	261.5	-2	-0.346666667	1.052702703	0.528522854
44325	2step	0.981963686	1.086618903	0.25	polled	NF	0.248756219	31.75	0.078947369	0.08	9.666666667				156.8333333	7.333333333	1.05	1.2075	0.323102611
44326	gradual	0.894020647	1.060908408	4.383333333	horned	GR	5.082417582	14.33333333	0.37037037	1.518518519	26	63.01428571	36.99047619	13.38095238	534.1666667	7	1.036666667	1.342	0.620675057
44327	gradual	1.254026192	0.644026445	10.56666667	horned	GR	10.87770721	26.16666667	0.4375	1.070833333	23	62.69047619	37.31428571	11.23809524	235.8333333	6.666666667	1.01	1.426829268	0.397942836
44328	gradual	0.865803466	1.077020734	4.740740741	horned	GR	10.46320572	17.13333333	1.37037037	1.731481481	22.5	61.5	38.5	13.38095238	206.25	8.333333333	1.286666667	1.160243902	0.388884593
44329	gradual	0.902869769	0.938593751	0.933333333	horned	GR	1.237944013	22.03333333	0.516666667	1.533333333					194	4.333333333	0.68	1.344634146	0.419546378
44330	2step	1.377542567	1.220679767	0.266666667	horned	NF	0.188323917	21.7	0	0	8.666666667				363.4	-1.833333333	-0.26	1.193555556	0.53747939
44331	2step	1.651565035	0.820831488	0.066666667	polled	NF	2.201257862	28.6	0.116666667	0.386666667	14	67.48571429	32.51428571	12.71428571	137.5	-1.5	-0.213333333	0.878636364	0.331509101
44332	gradual	0.549053738	0.921077232	17.02264444	polled	GR	16.27526882	14.63333333	0.283333333	0.635964912	32				201.5	9.666666667	1.38	0.577272727	0.229790093
44333	2step	1.376447995	1.484361873	0.35	horned	NF	0	26.8	0	0.25	11.33333333				143.1666667	0.666666667	0.093333333	0.985909091	0.248448834
44334	gradual	0.483684069	0.889261773	3.833333333	polled	GR	3.830522325	18.6	0.25	0.283333333					145	5.166666667	0.79	0.461395349	0.327703629
44335	2step	0.996817704	0.908803998	0.2	polled	NF	0.458715596	32.15	0	0		60.97142857	39.02857143	12.0952381	135.2	2.166666667	0.316666667	0.394418605	0.52144733
44336	gradual	0.862292328	1.258353291	3.2	polled	GR	2.632915453	9.35	0.894444445	2.12	36				127.4	6	0.903333333	0.76804878	0.620554112
44337	gradual	0.520505863	0.718503703	1.037698413	horned	GR	7.414965986	5.7	1.233796296	3.764245014	20.66666667	68.22380952	31.78095238	13.23809524	178.5	10.5	1.5	1.117727273	0.436160693
44338	gradual	3.099842953	1.357225387	1.616666667	polled	GR	3.468138661	17.76666667	0.564912281	0.453333333	79.33333333	64.28095238	35.71904762	17.14285714	142.8	6.166666667	0.963333333	0.784347826	0.385755001
44339	2step	1.387157706	1.497124462	2.468627451	horned	NF	4.767591236	19.5	0	0.078431373	17	61.7952381	38.2047619	9.666666667	228	-0.833333333	-0.12	1.208723404	0.297080961
44340	gradual	2.209225596	1.172937829	12.93703704	horned	GR	9.487250299	7.4	0.62962963	1.114814815	19.33333333	64.23809524	35.76666667	14.14285714	271.8	4	0.57	1.330666667	0.461353494
44341	2step	1.111713871	0.824470904	0.433333333	polled	NF	0.997237383	27.13333333	0.087719298	3.456666667	18.66666667	65.73333333	34.26666667	14.71428571	145.6	5.5	0.833333333	0.431956522	0.580559323
44342	gradual	0.891068179	1.22460557	7.064814815	horned	GR	7.048895665	5.2	0.648148148	1.411111111	20	65.75238095	34.25714286	18.95238095	276.6	7.166666667	1.063333333	1.069361702	0.658980672
44343	2step	1.90274801	2.079585585	3.416666667	horned	NF	2.836879433	39.13333333	0.116666667	0.116666667	7.333333333	57.525	42.475	7	177.6	1.166666667	0.166666667	1.404042553	0.383117214
44344	2step	1.118084056	1.322784873	1.816666667	horned	NF	1.565081297	42.93333333	0.066666667	0.433333333		61.88571429	38.12857143	12.38095238	144.6666667	4.5	0.646666667	0.547674419	0.579445833
44345	2step	1.467742926	1.526442756	2.3	polled	NF	7.015024304	31.2	0	0	19	63.75238095	36.25238095	13.61904762	167.3333333	1.833333333	0.263333333	0.846086957	0.338422275
44346	gradual	0.936337509	1.208404722	0.84375	horned	GR	3.727409639	11.8	0.3	1.065	12.66666667	66.22380952	33.77619048	12.85714286	139.2	9.666666667	1.38	1.409487179	0.406078759
44347	2step	1.602807637	1.464725878	0.4	polled	NF	0	29.15	0.075	0.15	3.666666667	56.53333333	43.46666667	8.047619048	157.4	4.333333333	0.623333333	0.49902439	0.505610744
