# Supplementary material for: Relative telomere length in dairy calves and dams undergoing two different methods of weaning and separation after three months of contact
Source: PLoS One. 2025 Mar 17;20(3):e0319156. doi: 10.1371/journal.pone.0319156 (PMC11913301; doi:10.1371/journal.pone.0319156)
Supplement: S2 Data — (XLSX) [file pone.0319156.s008.xlsx]

## Sheet: cow_merge
animal	treatment	Tsbefore	Tsafter	phase	doa	doa.baseline	hl.ratio	lying.perc	lying.bouts	rumination	milk.yield	milk.yield.day	cci	vocalisation	search.perc	suckling
12116	gradual	1.3285	1.44404	Treatment	20.1167	0.116667	1.13182	37.7393	122.786	478.927	8.98524	17.9705	3.94	3.81667	1.63333	11.6667
12120	gradual	1.36727	1.22991	Treatment	24.6	3.4	0.722869	30.65	386	NA	4.83214	9.66429	0	5.6	10.4	30
12123	2step	1.29296	1.84639	Treatment	23.95	-1.55	0.767871	40.6516	277.563	518.58	8.64167	17.2833	1.13667	3.89444	4.66667	0
12131	2step	1.20756	1.54032	Treatment	31.2333	7.43333	1.50773	NA	NA	NA	9.66476	19.3295	0.38	6.06667	3.26667	0
12137	2step	1.41097	1.34323	Treatment	18.8	8.1	1.43279	41.0714	223.476	568.35	8.43024	16.8605	4.29	0.316667	0.866667	0
12143	2step	1.45272	1.44332	Treatment	25.6667	6.76667	0.707157	57.8238	293.905	NA	10.2229	20.4457	0	0.1	0	0
12149	gradual	1.00487	1.41378	Treatment	13.8	2.4	0.791822	NA	NA	552.99	9.35024	18.7005	2.27333	11.1	4.43333	14.96
12151	2step	0.891664	1.29552	Treatment	15.9667	5.86667	0.591773	46.7587	199.952	NA	9.50619	19.0124	3.03	0.166667	0.333333	0
12155	gradual	1.22795	1.27036	Treatment	34.9833	-1.11667	0.651272	43.6333	73.5	543.997	7.36952	14.739	4.04333	0.0888889	1.83333	5.05
12156	2step	0.972311	1.30569	Treatment	30.1	3.5	0.641667	37.521	91.3238	544.65	11.3895	22.6585	0.756667	6.93333	3.86667	0
17531	2step	1.102	1.11755	Treatment	50.05	8.95	0.96069	NA	NA	NA	9.99976	19.9995	0.756667	1.16667	1.9	0
17588	gradual	1.60243	1.25407	Treatment	45.7333	9.63333	0.956392	49.9606	62.9389	563.08	12.199	24.3981	7.57667	2.15556	4.23333	5.30333
17589	gradual	1.3311	0.89	Treatment	39.4667	5.36667	1.03239	54.3133	30.4333	538.18	8.06762	16.1352	0	5.33333	4.6	13.89
32354	gradual	1.22922	1.24432	Treatment	44.9333	-6.96667	1.6016	NA	NA	NA	17.4895	34.979	NA	NA	NA	NA
32359	2step	1.7442	1.13167	Treatment	48.5833	-2.71667	1.128	NA	NA	570.173	17.1398	34.2795	1.51667	8.78333	7.26667	0
45805	gradual	0.941636	1.47348	Treatment	66.3167	38.4167	2.45228	35.6	20	380.88	8.60786	17.2157	NA	NA	NA	NA
45876	2step	1.04119	1.49107	Treatment	8.5	-0.8	0.923288	43.7676	179.505	568.737	13.1962	26.3924	0	0.05	0	0
45882	2step	0.951996	0.93244	Treatment	12.6167	1.61667	0.63473	42.3905	30.4762	NA	14.2248	28.4495	2.27333	1.56667	2.16667	0
45886	2step	0.739673	1.13834	Treatment	11.8833	0.483333	0.728757	39.5724	73.4476	534.417	11.9269	23.8538	0	0.166667	0	0
45888	2step	1.35689	1.70752	Treatment	6.83333	-6.06667	NA	34.0629	54.2952	535.07	12.9112	25.8224	4.92333	6	3.4	0
45889	gradual	1.37859	1.06111	Treatment	13.5333	4.93333	1.27329	42.725	164.083	595.285	6.095	12.19	0	0.4	0	0
45890	gradual	1.39366	1.49033	Treatment	8.91667	-0.383333	0.7914	40.1262	81.1429	628.02	8.72429	17.4486	2.02333	5.03333	3.63333	8.96667
73418	gradual	1.5554	1.80064	Treatment	9.65	-0.85	1.34768	NA	NA	NA	10.4438	20.8876	5.45667	10.05	7.36667	11.7833
73491	gradual	0.664902	0.734063	Treatment	19.6667	3.36667	0.89645	NA	NA	NA	8.96452	17.929	2.06333	24.5667	31.2	4.21
73497	2step	1.22053	1.21458	Treatment	14.9	-1.3	0.960921	38.1095	17.2381	659.615	10.1948	20.3895	0.416667	5.11667	2.73333	0
98013	gradual	1.3167	0.797506	Treatment	20.4667	2.66667	1.27095	46.3875	68.875	533.915	7.68333	15.3667	9.42	18.7	20.3	16.965
98014	2step	1.17464	1.42715	Treatment	13.6167	2.41667	0.741833	37.9894	47.0167	625.64	11.9731	23.9462	3.53667	0.288889	0.2	0
98024	gradual	1.41717	0.90013	Treatment	20.75	-2.45	0.816887	NA	NA	563.017	7.47143	14.9429	1.66667	12.3889	5.93333	9.34333
98033	gradual	1.34084	0.255985	Treatment	21.6667	0.466667	0.673352	38.8333	33.6667	581.93	6.75167	13.5033	9.09	0.3	0	20.45
98051	2step	1.00289	0.971258	Treatment	17.15	-3.95	1.01018	48.8968	126.325	592.06	7.83619	15.6724	3.13333	6.02222	3.76667	0
98060	2step	1.29977	1.61533	Treatment	11.55	0.45	0.633814	38.7579	114.321	507.05	12.5293	25.0586	1.01	3.22222	1.96667	0
98062	gradual	1.47167	1.83905	Treatment	26.75	3.55	0.91223	34.2	61	532.98	7.29929	14.5986	4.16667	9.88333	22.1667	13.2567
98063	2step	1.16321	1.35018	Treatment	26.8667	1.86667	0.625284	NA	NA	NA	12.0971	24.1943	0.756667	2.69444	1.86667	0

## Sheet: Sheet1
Mean(11,17-DOA_Konzentration_ng/g_)	doa
Mean(DOA_Diff_Baseline)	doa.baseline
Mean(Nlratio)	hl.ratio
Mean(MeanLyingPercent_of_day)	lying.perc
Mean(MeanLyingBouts_perday)	lying.bouts
Mean(DailyRumiMean_min)	rumination
Mean(MY_kgDay)	milk.yield.day
Mean(MY_kg)	milk.yield
Mean(CCI_Perc_Mean)	cci
Mean(MeanVok_per30min)	vocalisation
Mean(Suche_Perc_Mean)	search.perc
Mean(Suckling_Perc_Mean)	suckling
