# Supplementary material for: Relative telomere length in dairy calves and dams undergoing two different methods of weaning and separation after three months of contact
Source: PLoS One. 2025 Mar 17;20(3):e0319156. doi: 10.1371/journal.pone.0319156 (PMC11913301; doi:10.1371/journal.pone.0319156)
Supplement: S3 Data — (XLSX) [file pone.0319156.s009.xlsx]

## Sheet: combined
Sample	animal	treatment	treatment_time	cow_calf	sampling_time	run	position	TSratio
20200479	45876	2step	late	cow	first	5	4	1.04119
20200480	45876	2step	late	cow	second	16	4	1.49107
20200481	45890	gradual	late	cow	first	18	7	1.39366
20200482	45890	gradual	late	cow	second	4	2	1.49033
20200483	45889	gradual	early	cow	first	18	4	1.37859
20200484	45889	gradual	early	cow	second	14	1	1.06111
20200485	73497	2step	early	cow	first	14	3	1.22053
20200486	73497	2step	early	cow	second	13	3	1.21458
20200487	45886	2step	early	cow	first	8	3	0.739673
20200488	45886	2step	early	cow	second	3	3	1.13834
20200489	98033	gradual	early	cow	first	12	1	1.34084
20200490	98033	gradual	early	cow	second	3	1	0.255985
20200491	17589	gradual	early	cow	first	13	1	1.3311
20200492	17589	gradual	early	cow	second	19	1	0.891956
20200493	98014	2step	early	cow	first	18	6	1.17464
20200494	98014	2step	early	cow	second	4	3	1.42715
20200495	12155	gradual	early	cow	first	11	1	1.22795
20200496	12155	gradual	early	cow	second	4	1	1.27036
20200497	12116	gradual	late	cow	first	13	2	1.3285
20200498	12116	gradual	late	cow	second	2	2	1.44404
20200499	98051	2step	late	cow	first	13	4	1.00289
20200500	98051	2step	late	cow	second	7	4	0.971258
20200501	12137	2step	late	cow	first	15	4	1.41097
20200502	12137	2step	late	cow	second	6	4	1.34323
20200503	98063	2step	early	cow	first	7	3	1.16321
20200504	98063	2step	early	cow	second	11	3	1.35018
20200505	98071	na	na	na	na	na	na	na
20200506	98071	na	na	na	na	na	na	na
20200507	73482	na	na	na	na	na	na	na
20200508	73482	2step	late	cow	second	3	4	1.4637
20200509	17531	2step	early	cow	first	10	3	1.102
20200510	17531	2step	early	cow	second	9	3	1.11755
20200511	17588	gradual	late	cow	first	18	5	1.60243
20200512	17588	gradual	late	cow	second	15	2	1.25407
20200513	12120	gradual	late	cow	first	8	2	1.36727
20200514	12120	gradual	late	cow	second	7	2	1.22991
20200515	73418	gradual	late	cow	first	3	2	1.5554
20200516	73418	gradual	late	cow	second	12	2	1.80064
20200517	12149	gradual	early	cow	first	8	1	1.00487
20200518	12149	gradual	early	cow	second	9	1	1.41378
20200519	32359	2step	late	cow	first	4	4	1.7442
20200520	32359	2step	late	cow	second	8	4	1.13167
20200521	73491	gradual	late	cow	first	5	2	0.664902
20200522	73491	gradual	late	cow	second	14	2	0.734063
20200523	12131	2step	late	cow	first	1	4	1.20756
20200524	12131	2step	late	cow	second	9	4	1.54032
20200525	98061	gradual	early	cow	first	10	1	1.03896
20200526	98061	na	na	na	na	na	na	na
20200527	32354	gradual	late	cow	first	10	2	1.22922
20200528	32354	gradual	late	cow	second	11	2	1.24432
20200529	45888	2step	late	cow	first	17	1	1.35689
20200530	45888	2step	late	cow	second	11	4	1.70752
20200531	98062	gradual	late	cow	first	9	2	1.47167
20200532	98062	gradual	late	cow	second	16	2	1.83905
20200533	45882	2step	early	cow	first	6	3	0.951996
20200534	45882	2step	early	cow	second	5	3	0.93244
20200535	98013	gradual	early	cow	first	15	1	1.3167
20200536	98013	gradual	early	cow	second	5	1	0.797506
20200537	12123	2step	late	cow	first	14	4	1.29296
20200538	12123	2step	late	cow	second	12	4	1.84639
20200539	98024	gradual	late	cow	first	17	2	1.41717
20200540	98024	gradual	late	cow	second	6	2	0.90013
20200541	12143	2step	early	cow	first	18	8	1.45272
20200542	12143	2step	early	cow	second	12	3	1.44332
20200543	98060	2step	early	cow	first	17	3	1.29977
20200544	98060	2step	early	cow	second	16	3	1.61533
20200545	45805	gradual	early	cow	first	2	1	0.941636
20200546	45805	gradual	early	cow	second	7	1	1.47348
20200547	12151	2step	early	cow	first	2	3	0.891664
20200548	12151	2step	early	cow	second	15	3	1.29552
20200549	12156	2step	late	cow	first	2	4	0.972311
20200550	12156	2step	late	cow	second	9.5	4	1.30569
20200551	44310	2step	late	calf	first	16	8	1.214
20200552	44310	2step	late	calf	second	5	8	0.894498
20200553	44311	gradual	late	calf	first	13	6	1.08198
20200554	44311	gradual	late	calf	second	4	6	1.51115
20200555	44313	gradual	early	calf	first	17	5	1.25561
20200556	44313	gradual	early	calf	second	1	5	1.60015
20200557	44314	2step	early	calf	first	13	7	1.37414
20200558	44314	2step	early	calf	second	14	7	1.20849
20200559	44316	2step	early	calf	first	8	7	1.11218
20200560	44316	2step	early	calf	second	3	7	0.883359
20200561	44319	gradual	early	calf	first	16	1	1.39928
20200562	44319	gradual	early	calf	second	3	5	0.827143
20200563	44320	gradual	early	calf	first	13	5	1.3077
20200564	44320	gradual	early	calf	second	6	5	1.15301
20200565	44321	2step	early	calf	first	18	2	1.83837
20200566	44321	2step	early	calf	second	4	7	1.62667
20200567	44323	gradual	early	calf	first	11	5	1.4826
20200568	44323	gradual	early	calf	second	4	5	1.04685
20200569	44315	gradual	late	calf	first	2	6	1.63596
20200570	44315	na	na	na	na	na	na	na
20200571	44317	2step	late	calf	first	19	2	0.867406
20200572	44317	2step	late	calf	second	7	8	0.654741
20200573	44318	2step	late	calf	first	15	8	1.11276
20200574	44318	2step	late	calf	second	6	8	0.354227
20200575	44324	2step	early	calf	first	11	7	1.50504
20200576	44324	2step	early	calf	second	7	7	1.16015
20200577	44326	gradual	early	calf	first	12	5	0.894021
20200578	44326	gradual	early	calf	second	14	5	1.06091
20200579	44325	2step	late	calf	first	12	8	0.981964
20200580	44325	2step	late	calf	second	3	8	1.08662
20200581	44330	2step	early	calf	first	9	7	1.37754
20200582	44330	2step	early	calf	second	9.5	7	1.22068
20200583	44327	gradual	late	calf	first	18	1	1.25403
20200584	44327	gradual	late	calf	second	15	6	0.644026
20200585	44328	gradual	late	calf	first	8	6	0.865803
20200586	44328	gradual	late	calf	second	7	6	1.07702
20200587	44329	gradual	late	calf	first	3	6	0.90287
20200588	44329	gradual	late	calf	second	12	6	0.938594
20200589	44336	gradual	early	calf	first	9	5	0.862292
20200590	44336	gradual	early	calf	second	8	5	1.25835
20200591	44331	2step	late	calf	first	4	8	1.65157
20200592	44331	2step	late	calf	second	8	8	0.820831
20200593	44332	gradual	late	calf	first	5	6	0.549054
20200594	44332	gradual	late	calf	second	14	6	0.921077
20200595	44333	2step	late	calf	first	18	3	1.37645
20200596	44333	2step	late	calf	second	9	8	1.48436
20200597	44337	gradual	early	calf	first	16	5	0.520506
20200598	44337	gradual	early	calf	second	9.5	5	0.718504
20200599	44334	gradual	late	calf	first	9.5	6	0.483684
20200600	44334	gradual	late	calf	second	11	6	0.889262
20200601	44335	2step	late	calf	first	17	4	0.996818
20200602	44335	2step	late	calf	second	19	3	0.908804
20200603	44338	gradual	late	calf	first	16	6	3.09984
20200604	44338	gradual	late	calf	second	19	4	1.35723
20200605	44341	2step	early	calf	first	6	7	1.11171
20200606	44341	2step	early	calf	second	5	7	0.824471
20200607	44342	gradual	early	calf	first	5	5	0.891068
20200608	44342	gradual	early	calf	second	15	5	1.22461
20200609	44339	2step	late	calf	first	17	8	1.38716
20200610	44339	2step	late	calf	second	14	8	1.49712
20200611	44340	gradual	late	calf	first	6	6	2.20923
20200612	44340	gradual	late	calf	second	17	6	1.17294
20200613	44343	2step	early	calf	first	18	9	1.90275
20200614	44343	2step	early	calf	second	12	7	2.07959
20200615	44345	2step	early	calf	first	16	7	1.46774
20200616	44345	2step	early	calf	second	17	7	1.52644
20200617	44346	gradual	early	calf	first	2	5	0.936338
20200618	44346	gradual	early	calf	second	7	5	1.2084
20200619	44347	2step	early	calf	first	2	7	1.60281
20200620	44347	2step	early	calf	second	15	7	1.46473
20200621	44344	2step	late	calf	first	9.5	8	1.11808
20200622	44344	2step	late	calf	second	2	8	1.32278

## Sheet: cow
Sample	animal	treatment	treatment_time	herd	birthday	age	lactation	run_before	position_before	run_after	position_after	Tsbefore	Tsafter	Tsbef-aft
20200497	12116	gradual	late	Hornlos	2017-03-06	2	1	13	2	2	2	1.3285	1.44404	-0.11554
20200513	12120	gradual	late	Behornt	2017-04-06	2	1	8	2	7	2	1.36727	1.22991	0.137362
20200537	12123	2step	late	Behornt	2017-04-22	2	1	14	4	12	4	1.29296	1.84639	-0.553432
20200523	12131	2step	late	Behornt	2017-06-04	2	1	1	4	9	4	1.20756	1.54032	-0.332761
20200501	12137	2step	late	Hornlos	2017-07-07	2	1	15	4	6	4	1.41097	1.34323	0.0677342
20200541	12143	2step	early	Behornt	2017-08-26	2	1	18	8	12	3	1.45272	1.44332	0.00940532
20200517	12149	gradual	early	Hornlos	2017-09-18	2	1	8	1	9	1	1.00487	1.41378	-0.408904
20200547	12151	2step	early	Hornlos	2017-09-22	2	1	2	3	15	3	0.891664	1.29552	-0.403853
20200495	12155	gradual	early	Hornlos	2017-10-01	2	1	11	1	4	1	1.22795	1.27036	-0.042409
20200549	12156	2step	late	Behornt	2017-10-09	2	1	2	4	10	4	0.972311	1.30569	-0.333376
20200509	17531	2step	early	Behornt	2013-05-31	6	5	10	3	9	3	1.102	1.11755	-0.0155421
20200511	17588	gradual	late	Behornt	2014-04-13	5	4	18	5	15	2	1.60243	1.25407	0.348364
20200491	17589	gradual	early	Behornt	2014-04-19	5	4	13	1	19	1	1.3311	0.89	0.439143
20200527	32354	gradual	late	Hornlos	2010-08-25	9	5	10	2	11	2	1.22922	1.24432	-0.0151009
20200519	32359	2step	late	Hornlos	2010-11-28	9	7	4	4	8	4	1.7442	1.13167	0.612527
20200545	45805	gradual	early	Behornt	2014-07-16	5	4	2	1	7	1	0.941636	1.47348	-0.531841
20200479	45876	2step	late	Behornt	2015-05-23	4	3	5	4	16	4	1.04119	1.49107	-0.449875
20200533	45882	2step	early	Hornlos	2015-07-19	4	3	6	3	5	3	0.951996	0.93244	0.0195558
20200487	45886	2step	early	Hornlos	2015-08-05	4	3	8	3	3	3	0.739673	1.13834	-0.398663
20200529	45888	2step	late	Hornlos	2015-08-18	4	3	17	1	11	4	1.35689	1.70752	-0.350629
20200483	45889	gradual	early	Hornlos	2015-08-19	4	3	18	4	14	1	1.37859	1.06111	0.317484
20200481	45890	gradual	late	Behornt	2015-08-21	4	3	18	7	4	2	1.39366	1.49033	-0.0966705
20200515	73418	gradual	late	Behornt	2012-01-08	7	6	3	2	12	2	1.5554	1.80064	-0.245234
20200521	73491	gradual	late	Hornlos	2012-10-31	7	5	5	2	14	2	0.664902	0.734063	-0.069161
20200485	73497	2step	early	Behornt	2012-11-27	7	5	14	3	13	3	1.22053	1.21458	0.00595085
20200535	98013	gradual	early	Behornt	2015-10-16	4	3	15	1	5	1	1.3167	0.797506	0.519192
20200493	98014	2step	early	Hornlos	2015-10-22	4	2	18	6	4	3	1.17464	1.42715	-0.252511
20200539	98024	gradual	late	Behornt	2015-12-09	4	3	17	2	6	2	1.41717	0.90013	0.517039
20200489	98033	gradual	early	Hornlos	2016-01-10	3	2	12	1	3	1	1.34084	0.255985	1.08486
20200499	98051	2step	late	Behornt	2016-04-28	3	2	13	4	7	4	1.00289	0.971258	0.0316274
20200543	98060	2step	early	Hornlos	2016-07-17	3	2	17	3	16	3	1.29977	1.61533	-0.315561
20200531	98062	gradual	late	Hornlos	2016-08-16	3	2	9	2	16	2	1.47167	1.83905	-0.367379
20200503	98063	2step	early	Behornt	2016-08-16	3	2	7	3	11	3	1.16321	1.35018	-0.186971

## Sheet: calf
Sample	animal	treatment	treatment_time	herd	sex	run_before	position_before	run_after	position_after	Tsbefore	Tsafter	Tsbef-aft	nose
20200551	44310	2step	late	Behornt	w	16	8	5	8	1.214	0.894498	0.3195	healthy
20200553	44311	gradual	late	Behornt	w	13	6	4	6	1.08198	1.51115	-0.429169
20200555	44313	gradual	early	Hornlos	w	17	5	1	5	1.25561	1.60015	-0.344537
20200557	44314	2step	early	Behornt	w	13	7	14	7	1.37414	1.20849	0.165646	healthy
20200559	44316	2step	early	Hornlos	m	8	7	3	7	1.11218	0.883359	0.228825	healthy
20200571	44317	2step	late	Behornt	m	19	2	7	8	0.867406	0.654741	0.212664	inflammed
20200573	44318	2step	late	Hornlos	w	15	8	6	8	1.11276	0.354227	0.758528	healthy
20200561	44319	gradual	early	Hornlos	w	16	1	3	5	1.39928	0.827143	0.572142
20200563	44320	gradual	early	Behornt	m	13	5	6	5	1.3077	1.15301	0.154688
20200565	44321	2step	early	Hornlos	m	18	2	4	7	1.83837	1.62667	0.211704	healthy
20200567	44323	gradual	early	Hornlos	m	11	5	4	5	1.4826	1.04685	0.435744
20200575	44324	2step	early	Behornt	m	11	7	7	7	1.50504	1.16015	0.344888	inflammed
20200579	44325	2step	late	Hornlos	m	12	8	3	8	0.981964	1.08662	-0.104655	pressure
20200577	44326	gradual	early	Behornt	m	12	5	14	5	0.894021	1.06091	-0.166888
20200583	44327	gradual	late	Behornt	w	18	1	15	6	1.25403	0.644026	0.61
20200585	44328	gradual	late	Behornt	m	8	6	7	6	0.865803	1.07702	-0.211217
20200587	44329	gradual	late	Behornt	m	3	6	12	6	0.90287	0.938594	-0.035724
20200581	44330	2step	early	Behornt	m	9	7	10	7	1.37754	1.22068	0.156863	healthy
20200591	44331	2step	late	Hornlos	m	4	8	8	8	1.65157	0.820831	0.830734	inflammed
20200593	44332	gradual	late	Hornlos	w	5	6	14	6	0.549054	0.921077	-0.372023
20200595	44333	2step	late	Behornt	w	18	3	9	8	1.37645	1.48436	-0.107914	pressure
20200599	44334	gradual	late	Hornlos	w	10	6	11	6	0.483684	0.889262	-0.405578
20200601	44335	2step	late	Hornlos	w	17	4	19	3	0.996818	0.908804	0.0880137	inflammed
20200589	44336	gradual	early	Hornlos	m	9	5	8	5	0.862292	1.25835	-0.396061
20200597	44337	gradual	early	Behornt	w	16	5	10	5	0.520506	0.718504	-0.197998
20200603	44338	gradual	late	Hornlos	m	16	6	19	4	3.09984	1.35723	1.74262
20200609	44339	2step	late	Behornt	m	17	8	14	8	1.38716	1.49712	-0.109967	healthy
20200611	44340	gradual	late	Behornt	m	6	6	17	6	2.20923	1.17294	1.03629
20200605	44341	2step	early	Hornlos	m	6	7	5	7	1.11171	0.824471	0.287243	pressure
20200607	44342	gradual	early	Behornt	w	5	5	15	5	0.891068	1.22461	-0.333537
20200613	44343	2step	early	Behornt	w	18	9	12	7	1.90275	2.07959	-0.176838	inflammed
20200621	44344	2step	late	Behornt	m	10	8	2	8	1.11808	1.32278	-0.204701	healthy
20200615	44345	2step	early	Hornlos	w	16	7	17	7	1.46774	1.52644	-0.0586998	healthy
20200617	44346	gradual	early	Behornt	m	2	5	7	5	0.936338	1.2084	-0.272067
20200619	44347	2step	early	Hornlos	w	2	7	15	7	1.60281	1.46473	0.138082	healthy

## Sheet: calf_2_step
Sample	animal	treatment	treatment_time	herd	sex	run_before	position_before	run_after	position_after	Tsbefore	Tsafter	Tsbef-aft	nose	nose_binary
20200575	44324	2step	early	Behornt	m	11	7	7	7	1.50504	1.16015	0.344888	inflammed	yes
20200581	44330	2step	early	Behornt	m	9	7	10	7	1.37754	1.22068	0.156863	healthy	no
20200559	44316	2step	early	Hornlos	m	8	7	3	7	1.11218	0.883359	0.228825	healthy	no
20200565	44321	2step	early	Hornlos	m	18	2	4	7	1.83837	1.62667	0.211704	healthy	no
20200605	44341	2step	early	Hornlos	m	6	7	5	7	1.11171	0.824471	0.287243	pressure	no
20200557	44314	2step	early	Behornt	w	13	7	14	7	1.37414	1.20849	0.165646	healthy	no
20200613	44343	2step	early	Behornt	w	18	9	12	7	1.90275	2.07959	-0.176838	inflammed	yes
20200615	44345	2step	early	Hornlos	w	16	7	17	7	1.46774	1.52644	-0.0586998	healthy	no
20200619	44347	2step	early	Hornlos	w	2	7	15	7	1.60281	1.46473	0.138082	healthy	no
20200571	44317	2step	late	Behornt	m	19	2	7	8	0.867406	0.654741	0.212664	inflammed	yes
20200609	44339	2step	late	Behornt	m	17	8	14	8	1.38716	1.49712	-0.109967	healthy	no
20200621	44344	2step	late	Behornt	m	10	8	2	8	1.11808	1.32278	-0.204701	healthy	no
20200579	44325	2step	late	Hornlos	m	12	8	3	8	0.981964	1.08662	-0.104655	pressure	no
20200591	44331	2step	late	Hornlos	m	4	8	8	8	1.65157	0.820831	0.830734	inflammed	yes
20200551	44310	2step	late	Behornt	w	16	8	5	8	1.214	0.894498	0.3195	healthy	no
20200595	44333	2step	late	Behornt	w	18	3	9	8	1.37645	1.48436	-0.107914	pressure	no
20200573	44318	2step	late	Hornlos	w	15	8	6	8	1.11276	0.354227	0.758528	healthy	no
20200601	44335	2step	late	Hornlos	w	17	4	19	3	0.996818	0.908804	0.0880137	inflammed	yes
